# Supplementary material for: Design, Synthesis, and Biological Evaluation of HDAC Degraders with CRBN E3 Ligase Ligands
Source: Molecules. 2021 Nov 29;26(23):7241. doi: 10.3390/molecules26237241 (PMC8658794; doi:10.3390/molecules26237241)
Supplement: Supplementary file 1 [file molecules-26-07241-s001.zip]

Archive with 1 entries (1 files):
- molecules-1488850-supplementary.pdf
